# Supplementary material for: Genomics of Adaptation during Experimental Evolution of the Opportunistic Pathogen Pseudomonas aeruginosa
Source: PLoS Genet. 2012 Sep 13;8(9):e1002928. doi: 10.1371/journal.pgen.1002928 (PMC3441735; doi:10.1371/journal.pgen.1002928)
Supplement: Table S1 — Mutations detected by Illumina sequencing of evolved genotypes. Strain names give the selection medium as scfm or sm (scfm+mucin). Strain names ending in 1–3 were evolved in the absence of Cip, while those ending in 4–6 were evolved in the presence of Cip. Putative mutator strains are highlighted in red. (XLS) [file pgen.1002928.s008.xls]

## Sheet: all-data
Name	Ancestor	Evolved	snp_in	Position	Change type	Gene_name	Effect	old_AA/new_AA	Old_codon/New_codon	Codon_Num(CDS)	CDS_size	Custom_interval_ID
scfm-A4Mod	T	C	evolved	2820848	SNP	GI:116050435	NON_SYNONYMOUS_CODING	L/P	CTC/CCC	292	1017
scfm-A4Mod	C	T	evolved	6519	SNP	NC_008463.1:gyrB	NON_SYNONYMOUS_CODING	P/S	CCT/TCT	749	2418
scfm-A5Mod	*	-ACCGGTATGCGCG/-ACCGGTATGCGCG	evolved	2620499	DEL	GI:116050605	FRAME_SHIFT			74	705
scfm-A5Mod	G	A	evolved	5428567	SNP	NC_008463.1:nfxB	NON_SYNONYMOUS_CODING	G/S	GGC/AGC	180	561
scfm-A5Mod	*	-G/-G	evolved	2040295	DEL	NC_008463.1:orfN	FRAME_SHIFT			49	1014
scfm-A6Mod	G	A	evolved	5428567	SNP	NC_008463.1:nfxB	NON_SYNONYMOUS_CODING	G/S	GGC/AGC	180	561
scfm-A6Mod	*	-G/-G	evolved	2040295	DEL	NC_008463.1:orfN	FRAME_SHIFT			49	1014
scfm-B3Mod	C	T	evolved	6166758	SNP	GI:116053383	SYNONYMOUS_CODING	P/P	CCG/CCA	239	966
scfm-B4Mod	*	ࡠ苿�	evolved	2820880	INS	GI:116050435	FRAME_SHIFT			303	1017
scfm-B4Mod	C	A	evolved	6520	SNP	NC_008463.1:gyrB	NON_SYNONYMOUS_CODING	P/H	CCT/CAT	749	2418
scfm-B5Mod	G	A	evolved	5428567	SNP	NC_008463.1:nfxB	NON_SYNONYMOUS_CODING	G/S	GGC/AGC	180	561
scfm-B6Mod	C	T	evolved	6519	SNP	NC_008463.1:gyrB	NON_SYNONYMOUS_CODING	P/S	CCT/TCT	749	2418
scfm-B6Mod	A	C	evolved	5428144	SNP	NC_008463.1:nfxB	NON_SYNONYMOUS_CODING	T/P	ACC/CCC	39	561
scfm-C2Mod	T	C	evolved	2030199	SNP	NC_008463.1:orfH	NON_SYNONYMOUS_CODING	L/P	CTG/CCG	300	1266
scfm-C4Mod	A	C	evolved	5428144	SNP	NC_008463.1:nfxB	NON_SYNONYMOUS_CODING	T/P	ACC/CCC	39	561
scfm-C4Mod	*	-T/-T	evolved	2040531	DEL	NC_008463.1:orfN	FRAME_SHIFT			128	1014
scfm-C5Mod	C	T	evolved	5803	SNP	NC_008463.1:gyrB	NON_SYNONYMOUS_CODING	T/I	ACC/ATC	510	2418
scfm-C6Mod	G	A	evolved	5428567	SNP	NC_008463.1:nfxB	NON_SYNONYMOUS_CODING	G/S	GGC/AGC	180	561
scfm-C6Mod	*	-G/-G	evolved	2040295	DEL	NC_008463.1:orfN	FRAME_SHIFT			49	1014
scfm-D4Mod	C	T	evolved	2494517	SNP	GI:116054465	NON_SYNONYMOUS_CODING	A/T	GCG/ACG	1907	6294
scfm-D4Mod	G	A	evolved	5428567	SNP	NC_008463.1:nfxB	NON_SYNONYMOUS_CODING	G/S	GGC/AGC	180	561
scfm-D4Mod	C	T	evolved	989350	SNP	NC_008463.1:ribD	NON_SYNONYMOUS_CODING	R/C	CGC/TGC	306	1119
scfm-D5Mod	G	A	evolved	5428567	SNP	NC_008463.1:nfxB	NON_SYNONYMOUS_CODING	G/S	GGC/AGC	180	561
scfm-D5Mod	*	-G/-G	evolved	2040295	DEL	NC_008463.1:orfN	FRAME_SHIFT			49	1014
scfm-D6Mod	T	G	evolved	5691706	SNP	NC_008463.1:lpd3	NON_SYNONYMOUS_CODING	T/P	ACC/CCC	221	1401
scfm-D6Mod	G	A	evolved	5428567	SNP	NC_008463.1:nfxB	NON_SYNONYMOUS_CODING	G/S	GGC/AGC	180	561
scfm-D6Mod	*	-G/-G	evolved	2040295	DEL	NC_008463.1:orfN	FRAME_SHIFT			49	1014
sm-A1Mod	C	T	evolved	5431759	SNP	NC_008463.1:morA	NON_SYNONYMOUS_CODING	H/Y	CAC/TAC	975	4245
sm-A2Mod	T	A	evolved	5432300	SNP	NC_008463.1:morA	NON_SYNONYMOUS_CODING	L/Q	CTG/CAG	1155	4245
sm-A4Mod	*	ᡠ뿸憂	evolved	5711	INS	NC_008463.1:gyrB	CODON_INSERTION	-/G	-/GGC	479	2418
sm-A4Mod	G	A	evolved	5428465	SNP	NC_008463.1:nfxB	NON_SYNONYMOUS_CODING	E/K	GAA/AAA	146	561
sm-A4Mod	*	-G/-G	evolved	2040295	DEL	NC_008463.1:orfN	FRAME_SHIFT			49	1014
sm-A5Mod	T	C	evolved	4261080	SNP	GI:116049216	SYNONYMOUS_CODING	R/R	CGT/CGC	110	864
sm-A5Mod	*	௿�	evolved	4128159	INS	GI:116049339	FRAME_SHIFT			312	963
sm-A5Mod	G	A	evolved	3579215	SNP	GI:116049836	SYNONYMOUS_CODING	L/L	CTG/TTG	88	321
sm-A5Mod	C	T	evolved	3488054	SNP	GI:116049913	NON_SYNONYMOUS_CODING	V/I	GTC/ATC	90	606
sm-A5Mod	*	௿�	evolved	3442002	INS	GI:116049955	FRAME_SHIFT			29	1389
sm-A5Mod	C	T	evolved	3110556	SNP	GI:116050238	SYNONYMOUS_CODING	D/D	GAC/GAT	71	1356
sm-A5Mod	G	A	evolved	3110583	SNP	GI:116050238	SYNONYMOUS_CODING	G/G	GGG/GGA	80	1356
sm-A5Mod	C	T	evolved	3110649	SNP	GI:116050238	SYNONYMOUS_CODING	A/A	GCC/GCT	102	1356
sm-A5Mod	*	-C/-C	evolved	2683108	DEL	GI:116050552	FRAME_SHIFT			43	141
sm-A5Mod	C	T	evolved	2515048	SNP	GI:116050697	NON_SYNONYMOUS_CODING	G/D	GGC/GAC	209	861
sm-A5Mod	A	G	evolved	1055294	SNP	GI:116052027	NON_SYNONYMOUS_CODING	L/P	CTG/CCG	17	621
sm-A5Mod	*	᯿�	evolved	931603	INS	GI:116052146	FRAME_SHIFT			1285	4251
sm-A5Mod	A	G	evolved	821665	SNP	GI:116052241	NON_SYNONYMOUS_CODING	V/A	GTG/GCG	376	1164
sm-A5Mod	G	A	evolved	5298093	SNP	GI:116052629	NON_SYNONYMOUS_CODING	G/D	GGC/GAC	326	2247
sm-A5Mod	T	C	evolved	5552664	SNP	GI:116052847	SYNONYMOUS_CODING	D/D	GAT/GAC	76	1560
sm-A5Mod	A	G	evolved	413351	SNP	GI:116054082	NON_SYNONYMOUS_CODING	V/A	GTT/GCT	77	1194
sm-A5Mod	*	᯿�	evolved	3193116	INS	GI:161486759	FRAME_SHIFT			249	1422
sm-A5Mod	G	A	evolved	4673608	SNP	NC_008463.1:argD	NON_SYNONYMOUS_CODING	A/V	GCC/GTC	25	1218
sm-A5Mod	G	A	evolved	5939116	SNP	NC_008463.1:gltB	SYNONYMOUS_CODING	T/T	ACC/ACT	1476	4443
sm-A5Mod	A	G	evolved	2015013	SNP	NC_008463.1:gyrA	NON_SYNONYMOUS_CODING	D/G	GAC/GGC	87	2763
sm-A5Mod	C	T	evolved	6640	SNP	NC_008463.1:gyrB	NON_SYNONYMOUS_CODING	P/L	CCG/CTG	789	2418
sm-A5Mod	A	G	evolved	820818	SNP	NC_008463.1:mexG	NON_SYNONYMOUS_CODING	W/R	TGG/CGG	53	444
sm-A5Mod	*	-CCGATCTGCTC/-CCGATCTGCTC	evolved	1503203	DEL	NC_008463.1:mutS	FRAME_SHIFT			94	2565
sm-A5Mod	G	A	evolved	5428465	SNP	NC_008463.1:nfxB	NON_SYNONYMOUS_CODING	E/K	GAA/AAA	146	561
sm-A5Mod	C	T	evolved	1443478	SNP	NC_008463.1:plsB	NON_SYNONYMOUS_CODING	G/D	GGC/GAC	753	2502
sm-A5Mod	T	C	evolved	5008201	SNP	NC_008463.1:sbcB	NON_SYNONYMOUS_CODING	T/A	ACC/GCC	317	1440
sm-A5Mod	G	A	evolved	1249509	SNP	NC_008463.1:secF	NON_SYNONYMOUS_CODING	S/N	AGC/AAC	31	918
sm-A5Mod	C	T	evolved	3662508	SNP		INTERGENIC
sm-A5Mod	T	C	evolved	4721039	SNP		INTERGENIC
sm-A5Mod	G	A	evolved	5946583	SNP		INTERGENIC
sm-A6Mod	G	C	evolved	4100824	SNP	GI:116049364	NON_SYNONYMOUS_CODING	A/P	GCC/CCC	271	1389
sm-A6Mod	*	-CCGAGGACTGGCAA/-CCGAGGACTGGCAA	evolved	2036594	DEL	GI:116051141	FRAME_SHIFT			77	1650
sm-A6Mod	T	C	evolved	5428115	SNP	NC_008463.1:nfxB	NON_SYNONYMOUS_CODING	L/P	CTG/CCG	29	561
sm-B1Mod	G	C	evolved	5432321	SNP	NC_008463.1:morA	NON_SYNONYMOUS_CODING	R/P	CGC/CCC	1162	4245
sm-B2Mod	G	A	evolved	5432473	SNP	NC_008463.1:morA	NON_SYNONYMOUS_CODING	E/K	GAG/AAG	1213	4245
sm-B3Mod	T	A	evolved	5432300	SNP	NC_008463.1:morA	NON_SYNONYMOUS_CODING	L/Q	CTG/CAG	1155	4245
sm-B4Mod	A	C	evolved	5430523	SNP	NC_008463.1:morA	NON_SYNONYMOUS_CODING	T/P	ACC/CCC	563	4245
sm-B4Mod	*	-ATCCAGGCCTG/-ATCCAGGCCTG	evolved	5428224	DEL	NC_008463.1:nfxB	FRAME_SHIFT			65	561
sm-B5Mod	A	G	evolved	3053028	SNP	GI:116050285	SYNONYMOUS_CODING	K/K	AAA/AAG	31	1233
sm-B5Mod	A	G	evolved	2015000	SNP	NC_008463.1:gyrA	NON_SYNONYMOUS_CODING	T/A	ACC/GCC	83	2763
sm-B5Mod	*	-CGATCTGCTCGC/-CGATCTGCTCGC	evolved	1503204	DEL	NC_008463.1:mutS	CODON_DELETION	/-	CGATCTGCTCGC/-	94	2565
sm-B5Mod	*	-G/-G	evolved	5428338	DEL	NC_008463.1:nfxB	FRAME_SHIFT			103	561
sm-B6Mod	*	-GAAG/-GAAG	evolved	2180643	DEL	GI:116051026	FRAME_SHIFT			175	1383
sm-B6Mod	*	-ATAGCGGCGCTG/-ATAGCGGCGCTG	evolved	5024353	DEL	GI:116052366	CODON_DELETION	/-	ATAGCGGCGCTG/-	192	1125
sm-B6Mod	*	-CTCCCA/-CTCCCA	evolved	5668	DEL	NC_008463.1:gyrB	CODON_DELETION	/-	CTCCCA/-	465	2418
sm-B6Mod	G	A	evolved	5428567	SNP	NC_008463.1:nfxB	NON_SYNONYMOUS_CODING	G/S	GGC/AGC	180	561
sm-B6Mod	*	ᠠ뿸悂	evolved	5601933	INS	NC_008463.1:nusA	CODON_INSERTION	-/A	-/GCC	485	1479
sm-C2Mod	A	G	evolved	5431760	SNP	NC_008463.1:morA	NON_SYNONYMOUS_CODING	H/R	CAC/CGC	975	4245
sm-C2Mod	A	G	evolved	1927375	SNP		INTERGENIC
sm-C3Mod	C	T	evolved	5024315	SNP	GI:116052366	NON_SYNONYMOUS_CODING	M/I	ATG/ATA	204	1125
sm-C4Mod	A	G	evolved	2015013	SNP	NC_008463.1:gyrA	NON_SYNONYMOUS_CODING	D/G	GAC/GGC	87	2763
sm-C4Mod	G	A	evolved	5428465	SNP	NC_008463.1:nfxB	NON_SYNONYMOUS_CODING	E/K	GAA/AAA	146	561
sm-C5Mod	*	-AACAA/-AACAA	evolved	678882	DEL	GI:116054332	FRAME_SHIFT			38	1044
sm-C5Mod	A	C	evolved	5428144	SNP	NC_008463.1:nfxB	NON_SYNONYMOUS_CODING	T/P	ACC/CCC	39	561
sm-C6Mod	*	-CTCCCAGGA/-CTCCCAGGA	evolved	5668	DEL	NC_008463.1:gyrB	CODON_DELETION	/-	CTCCCAGGA/-	465	2418
sm-C6Mod	*	俿�	evolved	5428221	INS	NC_008463.1:nfxB	FRAME_SHIFT			64	561
sm-D1Mod	G	A	evolved	5432004	SNP	NC_008463.1:morA	NON_SYNONYMOUS_CODING	M/I	ATG/ATA	1056	4245
sm-D2Mod	G	A	evolved	5432161	SNP	NC_008463.1:morA	NON_SYNONYMOUS_CODING	A/T	GCC/ACC	1109	4245
sm-D4Mod	A	C	evolved	1250724	SNP	GI:116051844	NON_SYNONYMOUS_CODING	Q/P	CAG/CCG	68	546
sm-D4Mod	G	A	evolved	5428465	SNP	NC_008463.1:nfxB	NON_SYNONYMOUS_CODING	E/K	GAA/AAA	146	561
sm-D4Mod	*	-CAA/-CAA	evolved	1412893	DEL	NC_008463.1:wspF	CODON_DELETION	/-	CAA/-	284	1005
sm-D5Mod	G	A	evolved	2015012	SNP	NC_008463.1:gyrA	NON_SYNONYMOUS_CODING	D/N	GAC/AAC	87	2763
sm-D5Mod	G	A	evolved	5428465	SNP	NC_008463.1:nfxB	NON_SYNONYMOUS_CODING	E/K	GAA/AAA	146	561
sm-D6Mod	*	-G/-G	evolved	2820047	DEL	GI:116050435	FRAME_SHIFT			25	1017
sm-D6Mod	*	᠀뿸怂	evolved	5477	INS	NC_008463.1:gyrB	CODON_INSERTION	-/D	-/GAC	401	2418
sm-D6Mod	*	-CGTCTGGGTC/-CGTCTGGGTC	evolved	1412125	DEL	NC_008463.1:wspF	FRAME_SHIFT			28	1005
NB: Putative mutators strains are highlighted in red
