# Supplementary material for: Genomics of Adaptation during Experimental Evolution of the Opportunistic Pathogen Pseudomonas aeruginosa
Source: PLoS Genet. 2012 Sep 13;8(9):e1002928. doi: 10.1371/journal.pgen.1002928 (PMC3441735; doi:10.1371/journal.pgen.1002928)
Supplement: Table S2 — Mutations with possible compensatory effects on classical resistance genes. Mutations found to co-occur with known resistance mutations, that may reduce or eliminate costs associated with Cip resistance. (XLS) [file pgen.1002928.s009.xls]

## Sheet: Sheet1
Supplementary Data Table 2: Mutations with possible compensatory effects on classical resistance genes
(Mutations found to co-occur with known resistance mutations)
Gene	Mutation	Other mutations found in same strain	Function
nusA	Ala insertion (485)	gyrB, nfxB, Pa14_24950, Pa14_56280	transcription elongation factor NusA
Pa14_24950	Frameshift (175)	gyrB, nfxB, nusA, Pa14_56280	putative FAD-dependent glycerol-3-phosphate dehydrogenase
Pa14_56280	4 AA deletion (192)	gyrB, nfxB, Pa14_24950, nusA	predicted diguanylate cyclase
Pa14_28895	Ala -> Thr (197)	nfxB, ribD	predicted kinase
ribD	Arg -> Cys (306)	nfxB, Pa14_28895	riboflavin-specific deaminase/reductase
PA14_23430	Frameshift (77)	nfxB, Pa14_46110	putative heparinase
PA14_46110	Ala -> Pro (271)	nfxB, Pa14_23430	putative sodium:solute symport protein
PA14_07870	Frameshift (38)	nfxB	abc transporter subunit
PA14_32420	Frameshift (25)	gyrB, wspF	oxidoreductase
Pa14_14660	Gln -> Pro (68)	nfxB, wspF	NA
lpd3	Thr -> Pro (221)	nfxB, orfN	dihydrolipoamide dehydrogenase
ate1	Frameshift (74)	nfxB, orfN	arginyl-tRNA-protein transferase
morA	Thr -> Pro (563)	nfxB	motility regulator; GMP signalling
